# Supplementary material for: trithorax is an essential regulator of cardiac Hox gene expression and anterior-posterior patterning of the Drosophila embryonic heart tube
Source: Biol Open. 2025 Apr 2;14(4):bio061919. doi: 10.1242/bio.061919 (PMC11993250; doi:10.1242/bio.061919)
Supplement: Table S1. — Note that each hemisegment is uniquely identified based on the genotype, specific embryo used, the particular row (left or right) of the dorsal vessel, and the hemisegment identity (A2, A3, A4, A5, A6, A7, or A8). [file biolopen-14-061919-TableS1.xlsx]

## Sheet: Key
Key to Table S1
Sheet Name	Description
Table S1A	Tabulation of changes (if any) in Svp CC and Tin CC numbers for each hemisegment in the A2-A8 range of 15 wild type embryos.
Table S1B	Tabulation of changes (if any) in Svp CC and Tin CC numbers for each hemisegment in the A2-A8 range of 17 heterozygous embryos of the genotype trxE2/+.
Table S1C	Tabulation of changes (if any) in Svp CC and Tin CC numbers for each hemisegment in the A2-A8 range of 14 heterozygous embryos of the genotype trxB11/+.
Table S1D	Tabulation of changes (if any) in Svp CC and Tin CC numbers for each hemisegment in the A2-A8 range of 15 homozygous embryos of the genotype trxE2.
Table S1E	Tabulation of changes (if any) in Svp CC and Tin CC numbers for each hemisegment in the A2-A8 range of 17 transheterozygous embryos of the genotype trxE2/Df(trx).
Table S1F	Tabulation of changes (if any) in Svp CC and Tin CC numbers for each hemisegment in the A2-A8 range of 17 transheterozygous embryos of the genotype trxE2/trxB11.
Table S1G	Tabulation of changes (if any) in Svp CC and Tin CC numbers for each hemisegment in the A2-A8 range of 17 hemizygous embryos of the genotype trrB/Y.
Table S1H	Tabulation of changes (if any) in Svp CC and Tin CC numbers for each hemisegment in the A2-A8 range of 16 hemizygous embryos of the genotype trrC2375X/Y.
Table S1I	Tabulation of changes (if any) in Svp CC and Tin CC numbers for each hemisegment in the A2-A8 range of 15 homozygous embryos of the genotype Set1G12.
Table S1J	Tabulation of changes (if any) in Svp CC and Tin CC numbers for each hemisegment in the A2-A8 range of 17 homozygous embryos of the genotype Set1G12.

## Sheet: Table S1A
Wild type
Embryo No.	Left (L) or Right (R)	Hemisegment No.	Increase in Svp CC number	Decrease in Svp CC number	Hemisegment with Svp CC number defect	Increase in Tin CC number	Decrease in Tin CC number	Hemisegment with Tin CC number defect
1	L	A2	0	0	0	0	0	0
1	L	A3	0	0	0	0	0	0
1	L	A4	0	0	0	1	0	1
1	L	A5	0	0	0	0	0	0
1	L	A6	0	0	0	1	0	1
1	L	A7	0	0	0	0	0	0
1	L	A8	0	0	0	0	0	0
1	R	A2	0	0	0	0	0	0
1	R	A3	0	0	0	0	0	0
1	R	A4	0	0	0	0	0	0
1	R	A5	0	0	0	0	0	0
1	R	A6	0	0	0	0	0	0
1	R	A7	0	0	0	0	0	0
1	R	A8	0	0	0	0	0	0
2	L	A2	0	0	0	0	0	0
2	L	A3	0	0	0	0	0	0
2	L	A4	0	0	0	0	0	0
2	L	A5	0	0	0	0	0	0
2	L	A6	0	0	0	0	0	0
2	L	A7	0	0	0	0	0	0
2	L	A8	0	0	0	0	0	0
2	R	A2	0	0	0	0	0	0
2	R	A3	0	0	0	0	0	0
2	R	A4	0	0	0	0	0	0
2	R	A5	0	0	0	0	0	0
2	R	A6	0	0	0	0	0	0
2	R	A7	0	0	0	0	0	0
2	R	A8	0	0	0	0	0	0
3	L	A2	0	0	0	0	0	0
3	L	A3	0	0	0	0	0	0
3	L	A4	0	0	0	0	0	0
3	L	A5	0	0	0	0	0	0
3	L	A6	0	0	0	0	0	0
3	L	A7	0	0	0	0	0	0
3	L	A8	0	0	0	0	0	0
3	R	A2	0	0	0	1	0	1
3	R	A3	0	0	0	0	0	0
3	R	A4	0	0	0	0	0	0
3	R	A5	0	0	0	0	0	0
3	R	A6	0	0	0	0	0	0
3	R	A7	0	0	0	0	0	0
3	R	A8	0	0	0	0	0	0
4	L	A2	0	0	0	0	0	0
4	L	A3	0	0	0	0	0	0
4	L	A4	0	0	0	0	0	0
4	L	A5	0	0	0	0	0	0
4	L	A6	0	0	0	0	0	0
4	L	A7	0	0	0	0	0	0
4	L	A8	0	0	0	0	0	0
4	R	A2	0	0	0	0	0	0
4	R	A3	0	0	0	0	0	0
4	R	A4	0	0	0	0	0	0
4	R	A5	0	0	0	0	0	0
4	R	A6	0	0	0	0	0	0
4	R	A7	0	0	0	0	0	0
4	R	A8	0	0	0	0	0	0
5	L	A2	0	0	0	0	0	0
5	L	A3	0	0	0	0	0	0
5	L	A4	0	0	0	0	0	0
5	L	A5	0	0	0	0	0	0
5	L	A6	0	0	0	0	0	0
5	L	A7	0	0	0	0	0	0
5	L	A8	0	0	0	0	0	0
5	R	A2	0	0	0	0	0	0
5	R	A3	0	0	0	0	0	0
5	R	A4	0	0	0	0	0	0
5	R	A5	0	0	0	0	0	0
5	R	A6	0	0	0	0	0	0
5	R	A7	0	0	0	0	0	0
5	R	A8	0	0	0	0	0	0
6	L	A2	0	0	0	0	0	0
6	L	A3	0	0	0	0	0	0
6	L	A4	0	0	0	0	0	0
6	L	A5	0	0	0	0	0	0
6	L	A6	0	0	0	0	0	0
6	L	A7	0	0	0	0	0	0
6	L	A8	0	0	0	0	0	0
6	R	A2	0	0	0	0	0	0
6	R	A3	0	0	0	0	0	0
6	R	A4	0	0	0	0	0	0
6	R	A5	0	0	0	0	0	0
6	R	A6	0	0	0	0	0	0
6	R	A7	0	0	0	0	0	0
6	R	A8	0	0	0	0	0	0
7	L	A2	0	0	0	0	0	0
7	L	A3	0	0	0	0	0	0
7	L	A4	0	0	0	0	0	0
7	L	A5	0	0	0	0	0	0
7	L	A6	0	0	0	0	0	0
7	L	A7	0	0	0	0	0	0
7	L	A8	0	0	0	0	0	0
7	R	A2	0	0	0	0	0	0
7	R	A3	0	0	0	0	0	0
7	R	A4	0	0	0	0	0	0
7	R	A5	0	0	0	0	0	0
7	R	A6	0	0	0	0	0	0
7	R	A7	0	0	0	0	0	0
7	R	A8	0	0	0	0	0	0
8	L	A2	0	0	0	0	0	0
8	L	A3	0	0	0	0	0	0
8	L	A4	0	0	0	0	0	0
8	L	A5	0	0	0	0	0	0
8	L	A6	0	0	0	0	0	0
8	L	A7	0	0	0	0	0	0
8	L	A8	0	0	0	0	0	0
8	R	A2	0	0	0	0	0	0
8	R	A3	0	0	0	0	0	0
8	R	A4	0	0	0	0	0	0
8	R	A5	0	0	0	0	0	0
8	R	A6	0	0	0	0	0	0
8	R	A7	0	0	0	1	0	1
8	R	A8	0	0	0	0	0	0
9	L	A2	0	0	0	0	0	0
9	L	A3	0	0	0	0	0	0
9	L	A4	0	0	0	0	0	0
9	L	A5	0	0	0	0	0	0
9	L	A6	0	0	0	0	0	0
9	L	A7	0	0	0	0	0	0
9	L	A8	0	0	0	0	0	0
9	R	A2	0	0	0	0	0	0
9	R	A3	0	0	0	0	0	0
9	R	A4	0	0	0	0	0	0
9	R	A5	0	0	0	0	0	0
9	R	A6	0	0	0	0	0	0
9	R	A7	0	0	0	0	0	0
9	R	A8	0	0	0	0	0	0
10	L	A2	0	0	0	0	0	0
10	L	A3	0	0	0	0	0	0
10	L	A4	0	0	0	0	0	0
10	L	A5	0	0	0	0	0	0
10	L	A6	0	0	0	0	0	0
10	L	A7	0	0	0	0	0	0
10	L	A8	1	0	1	0	0	0
10	R	A2	0	0	0	0	0	0
10	R	A3	0	0	0	0	0	0
10	R	A4	0	0	0	0	0	0
10	R	A5	0	0	0	0	0	0
10	R	A6	0	0	0	0	0	0
10	R	A7	0	0	0	0	0	0
10	R	A8	0	0	0	0	0	0
11	L	A2	0	0	0	0	0	0
11	L	A3	0	0	0	0	0	0
11	L	A4	0	0	0	0	0	0
11	L	A5	0	0	0	0	0	0
11	L	A6	0	0	0	0	0	0
11	L	A7	0	0	0	0	0	0
11	L	A8	0	0	0	0	0	0
11	R	A2	0	0	0	0	0	0
11	R	A3	0	0	0	0	0	0
11	R	A4	0	0	0	0	0	0
11	R	A5	0	0	0	0	0	0
11	R	A6	0	0	0	0	0	0
11	R	A7	0	0	0	0	0	0
11	R	A8	0	0	0	0	0	0
12	L	A2	0	0	0	0	0	0
12	L	A3	0	0	0	0	0	0
12	L	A4	0	0	0	0	0	0
12	L	A5	0	0	0	0	0	0
12	L	A6	0	0	0	0	0	0
12	L	A7	0	0	0	0	0	0
12	L	A8	0	0	0	0	0	0
12	R	A2	0	0	0	0	0	0
12	R	A3	0	0	0	0	0	0
12	R	A4	0	0	0	0	0	0
12	R	A5	0	0	0	0	0	0
12	R	A6	0	0	0	0	0	0
12	R	A7	0	0	0	0	0	0
12	R	A8	0	0	0	0	0	0
13	L	A2	0	0	0	0	0	0
13	L	A3	1	0	1	0	0	0
13	L	A4	0	0	0	0	0	0
13	L	A5	0	0	0	0	0	0
13	L	A6	0	0	0	0	0	0
13	L	A7	0	0	0	0	0	0
13	L	A8	0	0	0	0	0	0
13	R	A2	0	0	0	0	0	0
13	R	A3	0	0	0	0	0	0
13	R	A4	0	0	0	0	0	0
13	R	A5	0	0	0	0	0	0
13	R	A6	0	0	0	0	0	0
13	R	A7	0	0	0	0	0	0
13	R	A8	0	0	0	0	0	0
14	L	A2	0	0	0	0	0	0
14	L	A3	0	0	0	0	0	0
14	L	A4	0	0	0	0	0	0
14	L	A5	0	0	0	1	0	1
14	L	A6	0	0	0	0	0	0
14	L	A7	0	0	0	0	0	0
14	L	A8	0	0	0	0	0	0
14	R	A2	0	0	0	0	0	0
14	R	A3	0	0	0	0	0	0
14	R	A4	0	0	0	0	0	0
14	R	A5	0	0	0	0	0	0
14	R	A6	0	0	0	0	0	0
14	R	A7	0	0	0	0	0	0
14	R	A8	0	0	0	0	0	0
15	L	A2	0	0	0	0	0	0
15	L	A3	0	0	0	0	0	0
15	L	A4	0	0	0	0	0	0
15	L	A5	0	0	0	0	0	0
15	L	A6	0	0	0	0	0	0
15	L	A7	0	0	0	0	0	0
15	L	A8	0	0	0	0	0	0
15	R	A2	0	0	0	0	0	0
15	R	A3	0	0	0	0	0	0
15	R	A4	0	0	0	0	0	0
15	R	A5	0	0	0	0	0	0
15	R	A6	0	0	0	0	0	0
15	R	A7	0	0	0	0	0	0
15	R	A8	0	0	0	0	0	0

## Sheet: Table S1B
trxE2/+
Embryo No.	Left (L) or Right (R)	Hemisegment No.	Increase in Svp CC number	Decrease in Svp CC number	Hemisegment with Svp CC number defect	Increase in Tin CC number	Decrease in Tin CC number	Hemisegment with Tin CC number defect
1	L	A2	0	0	0	0	0	0
1	L	A3	0	0	0	0	0	0
1	L	A4	0	0	0	0	0	0
1	L	A5	0	0	0	0	0	0
1	L	A6	0	0	0	1	0	1
1	L	A7	0	0	0	0	0	0
1	L	A8	0	0	0	0	0	0
1	R	A2	0	0	0	0	0	0
1	R	A3	0	0	0	0	0	0
1	R	A4	0	0	0	0	0	0
1	R	A5	0	0	0	0	0	0
1	R	A6	0	0	0	1	0	1
1	R	A7	0	0	0	0	0	0
1	R	A8	0	0	0	0	0	0
2	L	A2	0	0	0	0	1	1
2	L	A3	0	0	0	0	0	0
2	L	A4	0	0	0	1	0	1
2	L	A5	0	0	0	0	0	0
2	L	A6	0	0	0	0	0	0
2	L	A7	0	0	0	0	0	0
2	L	A8	0	0	0	0	0	0
2	R	A2	0	0	0	0	0	0
2	R	A3	0	0	0	0	0	0
2	R	A4	0	0	0	0	0	0
2	R	A5	0	0	0	0	0	0
2	R	A6	0	0	0	0	0	0
2	R	A7	0	0	0	0	0	0
2	R	A8	0	0	0	0	0	0
3	L	A2	0	0	0	0	0	0
3	L	A3	0	0	0	1	0	1
3	L	A4	0	0	0	0	0	0
3	L	A5	0	0	0	0	0	0
3	L	A6	0	0	0	0	0	0
3	L	A7	0	0	0	0	0	0
3	L	A8	0	0	0
3	R	A2	0	0	0	0	0	0
3	R	A3	0	0	0	0	0	0
3	R	A4	0	0	0	0	0	0
3	R	A5	0	0	0	0	0	0
3	R	A6	0	0	0	0	0	0
3	R	A7	0	0	0	0	0	0
3	R	A8	0	0	0
4	L	A2	0	0	0	0	0	0
4	L	A3	0	0	0	0	0	0
4	L	A4	0	0	0	0	0	0
4	L	A5	0	0	0	0	0	0
4	L	A6	0	0	0	0	0	0
4	L	A7	0	0	0	0	0	0
4	L	A8	0	0	0	0	0	0
4	R	A2	0	0	0	0	0	0
4	R	A3	0	0	0	0	0	0
4	R	A4	0	0	0	0	0	0
4	R	A5	0	0	0	0	0	0
4	R	A6	0	0	0	0	0	0
4	R	A7	0	0	0	0	0	0
4	R	A8	0	0	0	0	0	0
5	L	A2	0	0	0	0	0	0
5	L	A3	0	0	0	0	0	0
5	L	A4	0	0	0	0	0	0
5	L	A5	0	0	0	0	0	0
5	L	A6	0	0	0	0	0	0
5	L	A7	0	0	0	0	0	0
5	L	A8	0	0	0	0	0	0
5	R	A2	0	0	0	0	0	0
5	R	A3	0	0	0	0	0	0
5	R	A4	0	0	0	0	0	0
5	R	A5	0	0	0	0	0	0
5	R	A6	0	0	0	0	0	0
5	R	A7	0	0	0	0	0	0
5	R	A8	0	0	0	0	0	0
6	L	A2	0	0	0	0	0	0
6	L	A3	0	0	0	0	0	0
6	L	A4	0	0	0	0	0	0
6	L	A5	0	0	0	0	0	0
6	L	A6	0	0	0	0	0	0
6	L	A7	0	0	0	0	0	0
6	L	A8	0	0	0	0	0	0
6	R	A2	0	0	0	0	0	0
6	R	A3	0	0	0	0	0	0
6	R	A4	0	0	0	0	0	0
6	R	A5	0	0	0	0	0	0
6	R	A6	0	0	0	0	0	0
6	R	A7	0	0	0	0	0	0
6	R	A8	0	0	0	0	0	0
7	L	A2	0	0	0	0	0	0
7	L	A3	1	0	1	0	0	0
7	L	A4	0	0	0	0	0	0
7	L	A5	0	0	0	0	0	0
7	L	A6	0	0	0	0	0	0
7	L	A7	0	0	0	0	0	0
7	L	A8	0	0	0	0	0	0
7	R	A2	0	0	0	0	0	0
7	R	A3	0	0	0	1	0	1
7	R	A4	0	0	0	0	0	0
7	R	A5	0	0	0	0	0	0
7	R	A6	0	0	0	0	0	0
7	R	A7	0	0	0	0	0	0
7	R	A8	0	0	0	0	0	0
8	L	A2	0	0	0	0	0	0
8	L	A3	1	0	1	0	0	0
8	L	A4	0	0	0	0	0	0
8	L	A5	0	0	0	0	0	0
8	L	A6	0	0	0	0	0	0
8	L	A7
8	L	A8
8	R	A2	0	0	0	0	0	0
8	R	A3	0	0	0	0	0	0
8	R	A4	0	0	0	0	0	0
8	R	A5	0	0	0	0	0	0
8	R	A6	0	0	0	0	0	0
8	R	A7
8	R	A8
9	L	A2	0	0	0	0	0	0
9	L	A3	0	0	0	0	0	0
9	L	A4	0	0	0	0	0	0
9	L	A5	0	0	0	0	0	0
9	L	A6	0	0	0	0	0	0
9	L	A7	0	0	0	0	0	0
9	L	A8	0	0	0	0	0	0
9	R	A2	0	0	0	0	0	0
9	R	A3	0	0	0	0	0	0
9	R	A4	0	0	0	0	0	0
9	R	A5	0	0	0	0	0	0
9	R	A6	0	0	0	0	0	0
9	R	A7	0	0	0	0	0	0
9	R	A8	0	0	0	0	0	0
10	L	A2	0	0	0	0	0	0
10	L	A3	0	0	0	0	0	0
10	L	A4	0	0	0	0	0	0
10	L	A5	0	0	0	0	0	0
10	L	A6	0	0	0	0	0	0
10	L	A7	0	0	0	0	1	1
10	L	A8	0	0	0	0	0	0
10	R	A2	0	0	0	0	0	0
10	R	A3	0	0	0	0	0	0
10	R	A4	0	0	0	0	0	0
10	R	A5	0	0	0	0	0	0
10	R	A6	0	0	0	0	0	0
10	R	A7	0	0	0	0	1	1
10	R	A8	0	0	0	0	0	0
11	L	A2	0	0	0	1	0	1
11	L	A3	1	0	1	0	0	0
11	L	A4	0	0	0	0	0	0
11	L	A5	0	0	0	0	0	0
11	L	A6	0	0	0	0	0	0
11	L	A7	0	0	0	0	0	0
11	L	A8	0	0	0	0	0	0
11	R	A2	0	0	0	0	0	0
11	R	A3	1	0	1	0	0	0
11	R	A4	0	0	0	0	0	0
11	R	A5	0	0	0	0	0	0
11	R	A6	0	0	0	0	0	0
11	R	A7	0	0	0	0	0	0
11	R	A8	0	0	0	0	0	0
12	L	A2	0	0	0	0	0	0
12	L	A3	0	0	0	0	0	0
12	L	A4	0	0	0	0	0	0
12	L	A5	0	0	0	0	1	1
12	L	A6	0	0	0	0	0	0
12	L	A7	0	0	0	0	0	0
12	L	A8	0	0	0	0	0	0
12	R	A2	0	0	0	0	0	0
12	R	A3	0	0	0	0	0	0
12	R	A4	0	0	0	0	0	0
12	R	A5	0	0	0	0	0	0
12	R	A6	0	0	0	0	0	0
12	R	A7	0	0	0	0	0	0
12	R	A8	0	0	0	0	0	0
13	L	A2	0	0	0	0	0	0
13	L	A3	0	0	0	0	0	0
13	L	A4	0	0	0	0	0	0
13	L	A5	0	0	0	0	0	0
13	L	A6	0	0	0	0	0	0
13	L	A7	0	0	0	0	0	0
13	L	A8	0	0	0	0	0	0
13	R	A2	0	0	0	1	0	1
13	R	A3	0	0	0	1	0	1
13	R	A4	0	0	0	0	0	0
13	R	A5	0	0	0	0	0	0
13	R	A6	0	0	0	1	0	1
13	R	A7	0	0	0	0	0	0
13	R	A8	0	0	0	0	0	0
14	L	A2	0	0	0	0	0	0
14	L	A3	0	0	0	0	0	0
14	L	A4	0	0	0	0	1	1
14	L	A5	0	0	0	0	0	0
14	L	A6	0	0	0	0	0	0
14	L	A7	0	0	0	0	0	0
14	L	A8	0	0	0	0	0	0
14	R	A2	0	0	0	0	0	0
14	R	A3	0	0	0	0	0	0
14	R	A4	0	0	0	0	0	0
14	R	A5	0	0	0	0	0	0
14	R	A6	0	0	0	0	0	0
14	R	A7	0	0	0	0	0	0
14	R	A8	0	0	0	0	0	0
15	L	A2	0	0	0	0	0	0
15	L	A3	0	0	0	0	0	0
15	L	A4	0	0	0	0	0	0
15	L	A5	0	0	0	0	0	0
15	L	A6	0	0	0	0	0	0
15	L	A7	0	0	0	0	0	0
15	L	A8	0	0	0	0	0	0
15	R	A2	0	0	0	0	0	0
15	R	A3	0	0	0	0	0	0
15	R	A4	0	0	0	0	0	0
15	R	A5	0	0	0	0	0	0
15	R	A6	0	0	0	0	1	1
15	R	A7	0	0	0	0	0	0
15	R	A8	0	0	0	0	0	0
16	L	A2	0	0	0	0	0	0
16	L	A3	0	0	0	0	0	0
16	L	A4	0	0	0	0	0	0
16	L	A5	0	0	0	0	0	0
16	L	A6	0	0	0	0	0	0
16	L	A7	0	0	0	0	0	0
16	L	A8	0	0	0	0	0	0
16	R	A2	0	0	0	0	0	0
16	R	A3	0	0	0	0	0	0
16	R	A4	0	0	0	1	0	1
16	R	A5	0	0	0	0	0	0
16	R	A6	0	0	0	0	0	0
16	R	A7	0	0	0	0	1	1
16	R	A8	0	0	0	0	0	0
17	L	A2	0	0	0	0	0	0
17	L	A3	0	0	0	0	0	0
17	L	A4	0	0	0	0	0	0
17	L	A5	0	0	0	0	0	0
17	L	A6	0	0	0	0	0	0
17	L	A7	0	0	0	0	0	0
17	L	A8	0	0	0	1	0	1
17	R	A2	0	0	0	0	0	0
17	R	A3	0	0	0	1	0	1
17	R	A4	0	0	0	0	0	0
17	R	A5	0	0	0	0	0	0
17	R	A6	0	0	0	0	0	0
17	R	A7	0	0	0	0	0	0
17	R	A8	0	0	0	0	0	0

## Sheet: Table S1C
trxB11/+
Embryo No.	Left (L) or Right (R)	Hemisegment No.	Increase in Svp CC number	Decrease in Svp CC number	Hemisegment with Svp CC number defect	Increase in Tin CC number	Decrease in Tin CC number	Hemisegment with Tin CC number defect
1	L	A2	0	0	0	1	0	1
1	L	A3	0	0	0	0	0	0
1	L	A4	0	0	0	0	0	0
1	L	A5	0	0	0	0	0	0
1	L	A6	0	0	0	0	0	0
1	L	A7	0	0	0	0	0	0
1	L	A8	0	0	0	0	0	0
1	R	A2	0	0	0	0	0	0
1	R	A3	0	0	0	0	0	0
1	R	A4	0	0	0	1	0	1
1	R	A5	0	0	0	0	0	0
1	R	A6	0	0	0	0	0	0
1	R	A7	0	0	0	0	0	0
1	R	A8	0	0	0	0	0	0
2	L	A2	0	0	0	0	0	0
2	L	A3	0	0	0	0	0	0
2	L	A4	0	0	0	0	0	0
2	L	A5	0	0	0	0	0	0
2	L	A6	0	0	0	0	0	0
2	L	A7	0	0	0	0	0	0
2	L	A8	0	0	0	0	0	0
2	R	A2	0	0	0	0	0	0
2	R	A3	0	0	0	0	0	0
2	R	A4	0	0	0	0	0	0
2	R	A5	0	1	1	0	0	0
2	R	A6	0	0	0	0	0	0
2	R	A7	0	0	0	0	0	0
2	R	A8	0	0	0	0	0	0
3	L	A2	0	0	0	0	0	0
3	L	A3	0	0	0	0	0	0
3	L	A4	0	0	0	0	0	0
3	L	A5	0	0	0	0	0	0
3	L	A6	0	0	0	0	0	0
3	L	A7	0	0	0	0	0	0
3	L	A8	0	0	0	0	0	0
3	R	A2	0	0	0	0	0	0
3	R	A3	0	0	0	1	0	1
3	R	A4	0	0	0	0	0	0
3	R	A5	0	1	1	0	0	0
3	R	A6	0	0	0	0	0	0
3	R	A7	0	0	0	0	0	0
3	R	A8	0	0	0	0	0	0
4	L	A2	0	0	0
4	L	A3	0	0	0	0	0	0
4	L	A4	0	0	0	0	0	0
4	L	A5	0	0	0	0	0	0
4	L	A6	0	0	0	0	0	0
4	L	A7	0	0	0	0	0	0
4	L	A8	0	0	0	0	0	0
4	R	A2	0	0	0
4	R	A3	0	0	0	0	0	0
4	R	A4	0	0	0	0	0	0
4	R	A5	0	0	0	0	0	0
4	R	A6	0	0	0	0	0	0
4	R	A7	0	0	0	0	0	0
4	R	A8	0	0	0	0	0	0
5	L	A2	0	0	0	0	0	0
5	L	A3	0	0	0	0	0	0
5	L	A4	0	0	0	0	0	0
5	L	A5	0	0	0	0	0	0
5	L	A6	0	0	0	0	0	0
5	L	A7	0	0	0	0	0	0
5	L	A8	0	0	0	0	0	0
5	R	A2	0	0	0	0	0	0
5	R	A3	0	0	0	0	0	0
5	R	A4	0	0	0	0	0	0
5	R	A5	0	0	0	0	0	0
5	R	A6	0	0	0	0	0	0
5	R	A7	0	0	0	0	0	0
5	R	A8	0	0	0	0	0	0
6	L	A2	0	0	0	0	0	0
6	L	A3	0	0	0	0	0	0
6	L	A4	0	0	0	0	0	0
6	L	A5	0	0	0	0	0	0
6	L	A6	0	0	0	0	0	0
6	L	A7	0	0	0	0	0	0
6	L	A8	0	0	0	0	0	0
6	R	A2	0	0	0	0	0	0
6	R	A3	0	0	0	0	0	0
6	R	A4	1	0	1	0	0	0
6	R	A5	0	0	0	0	0	0
6	R	A6	0	0	0	1	0	1
6	R	A7	0	0	0	0	0	0
6	R	A8	0	0	0	0	0	0
7	L	A2	0	0	0	0	0	0
7	L	A3	0	0	0	0	0	0
7	L	A4	0	0	0	0	0	0
7	L	A5	0	0	0	0	0	0
7	L	A6	0	0	0	0	0	0
7	L	A7	0	0	0	0	0	0
7	L	A8	0	0	0	0	0	0
7	R	A2	0	0	0	0	0	0
7	R	A3	0	0	0	0	0	0
7	R	A4	0	0	0	0	0	0
7	R	A5	0	0	0	0	0	0
7	R	A6	0	0	0	0	0	0
7	R	A7	0	0	0	0	1	1
7	R	A8	0	0	0	0	0	0
8	L	A2	0	0	0	0	0	0
8	L	A3	0	0	0	0	0	0
8	L	A4	0	0	0	1	0	1
8	L	A5	0	0	0	0	0	0
8	L	A6	0	0	0	0	0	0
8	L	A7	0	0	0	0	0	0
8	L	A8	0	0	0	0	0	0
8	R	A2	0	1	1	0	0	0
8	R	A3	0	0	0	1	0	1
8	R	A4	0	0	0	0	0	0
8	R	A5	0	0	0	0	0	0
8	R	A6	0	0	0	0	0	0
8	R	A7	0	0	0	0	0	0
8	R	A8	0	0	0	0	0	0
9	L	A2	0	0	0	0	0	0
9	L	A3	0	0	0	0	0	0
9	L	A4	0	0	0	0	0	0
9	L	A5	0	0	0	1	0	1
9	L	A6	1	0	1	0	0	0
9	L	A7	0	0	0	0	0	0
9	L	A8	0	0	0	0	0	0
9	R	A2	0	0	0	0	0	0
9	R	A3	0	0	0	0	0	0
9	R	A4	0	0	0	0	0	0
9	R	A5	0	0	0	0	0	0
9	R	A6	0	0	0	0	0	0
9	R	A7	0	0	0	0	0	0
9	R	A8	0	0	0	0	0	0
10	L	A2	0	0	0	0	0	0
10	L	A3	0	0	0	1	0	1
10	L	A4	0	0	0	0	0	0
10	L	A5	0	0	0	0	0	0
10	L	A6	0	0	0	0	0	0
10	L	A7	0	0	0	0	0	0
10	L	A8	0	0	0	0	0	0
10	R	A2	0	0	0	0	0	0
10	R	A3	0	0	0	0	0	0
10	R	A4	0	0	0	1	0	1
10	R	A5	0	0	0	0	0	0
10	R	A6	0	0	0	0	0	0
10	R	A7	0	0	0	0	0	0
10	R	A8	0	0	0	0	0	0
11	L	A2	0	0	0	0	1	1
11	L	A3	0	0	0	0	0	0
11	L	A4	0	0	0	1	0	1
11	L	A5	0	0	0	1	0	1
11	L	A6	0	0	0	0	0	0
11	L	A7	0	0	0	0	0	0
11	L	A8	0	0	0	0	0	0
11	R	A2	0	0	0	0	0	0
11	R	A3	0	0	0	1	0	1
11	R	A4	0	0	0	0	0	0
11	R	A5	0	0	0	0	0	0
11	R	A6	0	1	1	0	0	0
11	R	A7	0	0	0	0	0	0
11	R	A8	0	1	1	0	0	0
12	L	A2	0	0	0	0	0	0
12	L	A3	0	0	0	0	0	0
12	L	A4	0	0	0	0	0	0
12	L	A5	0	0	0	0	0	0
12	L	A6	0	0	0	0	0	0
12	L	A7	0	0	0	0	0	0
12	L	A8	0	0	0	0	0	0
12	R	A2	0	0	0	0	0	0
12	R	A3	0	0	0	0	0	0
12	R	A4	0	0	0	0	0	0
12	R	A5	0	0	0	0	0	0
12	R	A6	0	0	0	0	0	0
12	R	A7	0	0	0	0	0	0
12	R	A8	0	0	0	0	0	0
13	L	A2	0	0	0	0	0	0
13	L	A3	0	0	0	0	0	0
13	L	A4	1	0	1	0	0	0
13	L	A5	0	0	0	0	0	0
13	L	A6	0	0	0	0	0	0
13	L	A7	0	0	0	0	0	0
13	L	A8	0	0	0	0	0	0
13	R	A2	0	0	0	1	0	1
13	R	A3	0	0	0	0	0	0
13	R	A4	0	0	0	0	0	0
13	R	A5	0	0	0	0	0	0
13	R	A6	0	0	0	0	0	0
13	R	A7	0	0	0	0	0	0
13	R	A8	0	0	0	0	0	0
14	L	A2	0	0	0	1	0	1
14	L	A3	0	0	0	0	0	0
14	L	A4	0	0	0
14	L	A5				0	0	0
14	L	A6	0	0	0	0	0	0
14	L	A7	0	0	0	0	0	0
14	L	A8	0	0	0	0	0	0
14	R	A2	0	0	0	0	0	0
14	R	A3	0	0	0	0	0	0
14	R	A4	0	0	0
14	R	A5				0	0	0
14	R	A6	0	0	0	0	0	0
14	R	A7	0	0	0	0	0	0
14	R	A8	0	0	0	0	0	0

## Sheet: Table S1D
trxE2
Embryo No.	Left (L) or Right (R)	Hemisegment No.	Increase in Svp CC number	Decrease in Svp CC number	Hemisegment with Svp CC number defect	Increase in Tin CC number	Decrease in Tin CC number	Hemisegment with Tin CC number defect
1	L	A2	0	1	1	0	0	0
1	L	A3	0	0	0	0	0	0
1	L	A4	0	0	0	1	0	1
1	L	A5	0	0	0	1	0	1
1	L	A6	0	0	0	0	1	1
1	L	A7	0	0	0	0	0	0
1	L	A8	0	0	0	1	0	1
1	R	A2	0	1	1	1	0	1
1	R	A3	0	0	0	0	0	0
1	R	A4	0	0	0	0	0	0
1	R	A5	0	0	0	0	0	0
1	R	A6	0	0	0	0	0	0
1	R	A7	0	0	0	0	0	0
1	R	A8	0	0	0	1	0	1
2	L	A2	0	1	1	0	0	0
2	L	A3	0	0	0	0	0	0
2	L	A4	0	0	0	0	1	1
2	L	A5	0	0	0	1	0	1
2	L	A6	0	0	0	0	0	0
2	L	A7	0	0	0	0	0	0
2	L	A8	0	0	0	1	0	1
2	R	A2	0	1	1	1	0	1
2	R	A3	0	0	0	0	0	0
2	R	A4	0	0	0	0	0	0
2	R	A5	0	0	0	1	0	1
2	R	A6	0	0	0	0	0	0
2	R	A7	0	0	0	0	0	0
2	R	A8	1	0	1	0	0	0
3	L	A2	0	1	1	0	0	0
3	L	A3	0	0	0	0	0	0
3	L	A4	0	0	0	0	0	0
3	L	A5	0	0	0	0	1	1
3	L	A6	0	0	0	0	0	0
3	L	A7	0	0	0	0	1	1
3	L	A8	0	0	0	1	0	1
3	R	A2	0	1	1	1	0	1
3	R	A3	0	0	0	0	0	0
3	R	A4	0	0	0	0	0	0
3	R	A5	0	0	0	0	0	0
3	R	A6	0	0	0	0	0	0
3	R	A7	0	0	0	0	0	0
3	R	A8	0	0	0	1	0	1
4	L	A2	0	1	1	0	0	0
4	L	A3	0	0	0	1	0	1
4	L	A4	0	0	0	1	0	1
4	L	A5	0	0	0	0	0	0
4	L	A6	0	0	0	0	1	1
4	L	A7	0	0	0	0	0	0
4	L	A8	1	0	1	1	0	1
4	R	A2	0	1	1	0	0	0
4	R	A3	0	0	0	0	0	0
4	R	A4	0	0	0	0	0	0
4	R	A5	0	0	0	0	0	0
4	R	A6	0	0	0	0	0	0
4	R	A7	0	0	0	0	0	0
4	R	A8	0	0	0	1	0	1
5	L	A2	0	1	1	0	0	0
5	L	A3	0	0	0	0	0	0
5	L	A4	0	0	0	0	0	0
5	L	A5	0	0	0	1	0	1
5	L	A6	0	0	0	0	1	1
5	L	A7	0	0	0	1	0	1
5	L	A8	0	0	0	1	0	1
5	R	A2	0	1	1	0	0	0
5	R	A3	0	0	0	0	0	0
5	R	A4	0	0	0	0	0	0
5	R	A5	0	0	0	1	0	1
5	R	A6	0	0	0	0	0	0
5	R	A7	0	0	0	0	0	0
5	R	A8	0	0	0	1	0	1
6	L	A2	0	1	1	0	0	0
6	L	A3	1	0	1	0	0	0
6	L	A4	0	0	0	1	0	1
6	L	A5	0	0	0	0	0	0
6	L	A6	0	0	0	0	0	0
6	L	A7	0	0	0	0	0	0
6	L	A8	0	0	0	0	0	0
6	R	A2	0	1	1	0	0	0
6	R	A3	1	0	1	0	0	0
6	R	A4	0	0	0	0	0	0
6	R	A5	0	0	0	0	0	0
6	R	A6	0	0	0	0	0	0
6	R	A7	0	0	0	0	0	0
6	R	A8	0	0	0	0	0	0
7	L	A2	0	1	1	0	0	0
7	L	A3	0	0	0	0	1	1
7	L	A4	0	0	0	0	0	0
7	L	A5	0	0	0	0	0	0
7	L	A6	0	0	0	0	0	0
7	L	A7	0	0	0	0	0	0
7	L	A8	0	0	0	0	0	0
7	R	A2	0	1	1	0	1	1
7	R	A3	0	0	0	0	1	1
7	R	A4	0	0	0	0	0	0
7	R	A5	0	0	0	0	0	0
7	R	A6	0	0	0	0	0	0
7	R	A7	0	0	0	0	0	0
7	R	A8	0	0	0	0	0	0
8	L	A2	0	1	1	0	0	0
8	L	A3	0	0	0	0	0	0
8	L	A4	0	0	0	0	0	0
8	L	A5	0	0	0	0	0	0
8	L	A6	0	0	0	0	0	0
8	L	A7	0	0	0	0	0	0
8	L	A8	0	0	0	1	0	1
8	R	A2	0	1	1	0	0	0
8	R	A3	0	0	0	0	0	0
8	R	A4	0	0	0	0	0	0
8	R	A5	0	0	0	0	0	0
8	R	A6	0	0	0	0	1	1
8	R	A7	0	0	0	0	0	0
8	R	A8	0	0	0	1	0	1
9	L	A2	0	1	1	0	0	0
9	L	A3	0	0	0	0	1	1
9	L	A4	0	0	0	0	0	0
9	L	A5	0	0	0	0	1	1
9	L	A6	0	0	0	0	0	0
9	L	A7	0	0	0	0	0	0
9	L	A8	0	0	0	0	0	0
9	R	A2	0	1	1	0	1	1
9	R	A3	0	0	0	0	1	1
9	R	A4	0	0	0	0	0	0
9	R	A5	0	0	0	0	0	0
9	R	A6	0	0	0	0	0	0
9	R	A7	0	0	0	0	0	0
9	R	A8	0	0	0	0	0	0
10	L	A2	0	1	1	0	0	0
10	L	A3	0	0	0	0	0	0
10	L	A4	0	0	0	0	0	0
10	L	A5	0	0	0	0	0	0
10	L	A6	0	0	0	0	1	1
10	L	A7	0	1	1	0	0	0
10	L	A8	0	0	0	1	0	1
10	R	A2	0	1	1	0	0	0
10	R	A3	0	0	0	0	0	0
10	R	A4	0	0	0	0	1	1
10	R	A5	0	0	0	1	0	1
10	R	A6	0	0	0	0	1	1
10	R	A7	0	0	0	1	0	1
10	R	A8	0	0	0	1	0	1
11	L	A2	0	1	1	0	0	0
11	L	A3	0	0	0	0	1	1
11	L	A4	0	0	0	1	0	1
11	L	A5	0	0	0	0	0	0
11	L	A6	0	0	0	0	0	0
11	L	A7	0	0	0	0	0	0
11	L	A8	0	0	0	1	0	1
11	R	A2	0	1	1	0	0	0
11	R	A3	0	0	0	0	0	0
11	R	A4	0	0	0	1	0	1
11	R	A5	0	0	0	0	0	0
11	R	A6	0	0	0	0	0	0
11	R	A7	0	0	0	1	0	1
11	R	A8	0	0	0	1	0	1
12	L	A2	0	1	1	0	0	0
12	L	A3	0	0	0	0	0	0
12	L	A4	0	1	1	0	0	0
12	L	A5	0	0	0	0	0	0
12	L	A6	0	0	0	0	0	0
12	L	A7	0	0	0	0	0	0
12	L	A8	0	0	0	1	0	1
12	R	A2	0	1	1	0	0	0
12	R	A3	0	0	0	0	0	0
12	R	A4	0	0	0	0	1	1
12	R	A5	0	0	0	0	0	0
12	R	A6	0	0	0	0	0	0
12	R	A7	0	0	0	1	0	1
12	R	A8	0	0	0	1	0	1
13	L	A2	0	1	1	0	1	1
13	L	A3	0	0	0	0	0	0
13	L	A4	0	0	0	0	0	0
13	L	A5	0	0	0	0	0	0
13	L	A6	0	0	0	0	0	0
13	L	A7	0	0	0	1	0	1
13	L	A8	0	0	0	1	0	1
13	R	A2	0	1	1	0	0	0
13	R	A3	0	0	0	1	0	1
13	R	A4	0	0	0	0	0	0
13	R	A5	0	0	0	0	1	1
13	R	A6	0	0	0	0	0	0
13	R	A7	0	0	0	0	0	0
13	R	A8	0	0	0	0	0	0
14	L	A2	0	1	1	0	0	0
14	L	A3	0	0	0	0	0	0
14	L	A4	0	0	0	0	0	0
14	L	A5	0	0	0	0	0	0
14	L	A6	0	0	0	0	0	0
14	L	A7	0	0	0	0	0	0
14	L	A8	0	0	0	1	0	1
14	R	A2	0	1	1	0	0	0
14	R	A3	0	0	0	0	0	0
14	R	A4	0	0	0	0	0	0
14	R	A5	0	0	0	0	0	0
14	R	A6	0	0	0	0	0	0
14	R	A7	0	0	0	0	0	0
14	R	A8	0	0	0	1	0	1
15	L	A2	0	1	1	0	0	0
15	L	A3	0	0	0	0	0	0
15	L	A4	0	0	0	0	0	0
15	L	A5	0	0	0	0	0	0
15	L	A6	0	0	0	0	1	1
15	L	A7	0	0	0	0	0	0
15	L	A8	1	0	1	1	0	1
15	R	A2	0	1	1	1	0	1
15	R	A3	0	0	0	0	0	0
15	R	A4	0	0	0	0	0	0
15	R	A5	0	0	0	0	0	0
15	R	A6	0	0	0	0	0	0
15	R	A7	0	0	0	0	0	0
15	R	A8	0	0	0	1	0	1

## Sheet: Table S1E
trxE2/Df(trx)
Embryo No.	Left (L) or Right (R)	Hemisegment No.	Increase in Svp CC number	Decrease in Svp CC number	Hemisegment with Svp CC number defect	Increase in Tin CC number	Decrease in Tin CC number	Hemisegment with Tin CC number defect
1	L	A2	0	1	1	0	0	0
1	L	A3	0	0	0	0	0	0
1	L	A4	0	0	0	0	0	0
1	L	A5	0	0	0	0	0	0
1	L	A6	0	0	0	0	0	0
1	L	A7	0	0	0	0	0	0
1	L	A8	0	0	0	1	0	1
1	R	A2	0	1	1	0	0	0
1	R	A3	0	0	0	0	0	0
1	R	A4	0	0	0	0	0	0
1	R	A5	0	0	0	0	0	0
1	R	A6	0	0	0	0	0	0
1	R	A7	0	0	0	0	0	0
1	R	A8	0	0	0	1	0	1
2	L	A2	0	1	1	0	0	0
2	L	A3	0	0	0	0	0	0
2	L	A4	0	0	0	0	0	0
2	L	A5	0	0	0	0	0	0
2	L	A6	0	0	0	0	0	0
2	L	A7	0	0	0	0	0	0
2	L	A8	0	0	0	1	0	1
2	R	A2	0	1	1	0	0	0
2	R	A3	0	0	0	0	0	0
2	R	A4	0	0	0	0	0	0
2	R	A5	0	0	0	0	0	0
2	R	A6	0	0	0	0	0	0
2	R	A7	0	1	1	0	0	0
2	R	A8	0	0	0	1	0	1
3	L	A2	0	1	1	0	0	0
3	L	A3	0	0	0	1	0	1
3	L	A4	0	1	1	0	0	0
3	L	A5	0	0	0	0	1	1
3	L	A6	0	0	0	0	0	0
3	L	A7	0	0	0	0	0	0
3	L	A8	0	0	0	1	0	1
3	R	A2	0	1	1	0	0	0
3	R	A3	0	0	0	0	0	0
3	R	A4	0	0	0	0	0	0
3	R	A5	0	0	0	0	0	0
3	R	A6	0	0	0	0	1	1
3	R	A7	0	0	0	0	0	0
3	R	A8	0	0	0	1	0	1
4	L	A2	0	0	0	0	0	0
4	L	A3	0	0	0	0	0	0
4	L	A4	0	0	0	0	0	0
4	L	A5	0	0	0	0	0	0
4	L	A6	0	0	0	0	0	0
4	L	A7	0	0	0	0	0	0
4	L	A8	0	0	0
4	R	A2	0	0	0	0	0	0
4	R	A3	0	0	0	0	0	0
4	R	A4	0	0	0	0	0	0
4	R	A5	0	0	0	0	0	0
4	R	A6	0	0	0	0	0	0
4	R	A7	0	0	0	0	0	0
4	R	A8	0	0	0
5	L	A2	0	1	1	1	0	1
5	L	A3	0	1	1	0	0	0
5	L	A4	0	0	0	0	0	0
5	L	A5	0	0	0	0	1	1
5	L	A6	0	1	1	0	0	0
5	L	A7	0	1	1	0	0	0
5	L	A8	0	0	0	1	0	1
5	R	A2	0	1	1	0	0	0
5	R	A3	0	0	0	1	0	1
5	R	A4	0	1	1	0	0	0
5	R	A5	0	0	0	0	0	0
5	R	A6	0	0	0	0	0	0
5	R	A7	0	0	0	0	0	0
5	R	A8	0	0	0	1	0	1
6	L	A2	0	1	1	1	0	1
6	L	A3	0	1	1	0	0	0
6	L	A4	0	0	0	0	0	0
6	L	A5	0	0	0	0	0	0
6	L	A6	0	0	0	0	0	0
6	L	A7	0	0	0	0	0	0
6	L	A8	0	0	0	1	0	1
6	R	A2	0	1	1	0	0	0
6	R	A3	0	0	0	0	0	0
6	R	A4	0	0	0	1	0	1
6	R	A5	0	0	0	0	0	0
6	R	A6	0	0	0	1	0	1
6	R	A7	0	1	1	0	0	0
6	R	A8	0	0	0	1	0	1
7	L	A2	0	1	1	0	0	0
7	L	A3	0	0	0	0	0	0
7	L	A4	0	1	1	0	1	1
7	L	A5	0	1	1	0	0	0
7	L	A6	0	0	0	0	0	0
7	L	A7	0	0	0	0	0	0
7	L	A8	0	0	0	1	0	1
7	R	A2	0	1	1	0	0	0
7	R	A3	0	0	0	0	0	0
7	R	A4	0	0	0	0	0	0
7	R	A5	0	0	0	0	0	0
7	R	A6	0	0	0	0	0	0
7	R	A7	0	0	0	0	0	0
7	R	A8	0	0	0	1	0	1
8	L	A2	0	1	1	0	0	0
8	L	A3	0	0	0	0	0	0
8	L	A4	0	0	0	0	0	0
8	L	A5	0	0	0	0	0	0
8	L	A6	0	0	0	0	0	0
8	L	A7	0	0	0	0	0	0
8	L	A8
8	R	A2	0	1	1	0	0	0
8	R	A3	0	0	0	0	0	0
8	R	A4	0	0	0	0	0	0
8	R	A5	0	0	0	0	0	0
8	R	A6	0	0	0	0	0	0
8	R	A7	0	0	0	0	0	0
8	R	A8
9	L	A2	0	1	1	1	0	1
9	L	A3	0	0	0	0	0	0
9	L	A4	0	0	0	0	0	0
9	L	A5	0	0	0	0	0	0
9	L	A6	0	0	0	0	0	0
9	L	A7	0	0	0	0	0	0
9	L	A8	0	0	0	1	0	1
9	R	A2	0	1	1	0	0	0
9	R	A3	0	0	0	0	0	0
9	R	A4	0	0	0	0	0	0
9	R	A5	0	0	0	0	0	0
9	R	A6	0	0	0	0	0	0
9	R	A7	0	0	0	0	0	0
9	R	A8	0	0	0	1	0	1
10	L	A2	0	1	1	0	0	0
10	L	A3	0	1	1	1	0	1
10	L	A4	0	0	0	0	0	0
10	L	A5	0	0	0	0	0	0
10	L	A6	0	0	0	0	0	0
10	L	A7	0	0	0	0	0	0
10	L	A8	0	0	0	1	0	1
10	R	A2	0	1	1	0	0	0
10	R	A3	0	0	0	0	0	0
10	R	A4	0	0	0	0	0	0
10	R	A5	0	0	0	0	0	0
10	R	A6	0	0	0	0	0	0
10	R	A7	0	0	0	0	0	0
10	R	A8	0	0	0	1	0	1
11	L	A2	0	1	1	0	0	0
11	L	A3	0	0	0	0	0	0
11	L	A4	0	0	0	0	0	0
11	L	A5	0	0	0	0	0	0
11	L	A6	1	0	1	0	0	0
11	L	A7	0	0	0	0	0	0
11	L	A8
11	R	A2	0	1	1	0	0	0
11	R	A3	0	0	0	0	0	0
11	R	A4	0	0	0	0	0	0
11	R	A5	0	0	0	0	0	0
11	R	A6	0	0	0	1	0	1
11	R	A7	0	0	0	0	0	0
11	R	A8
12	L	A2	0	1	1	0	0	0
12	L	A3	0	0	0	0	0	0
12	L	A4	0	0	0	0	0	0
12	L	A5	0	0	0	0	0	0
12	L	A6	0	0	0	0	0	0
12	L	A7	0	0	0	0	0	0
12	L	A8	0	0	0	0	0	0
12	R	A2	0	1	1	0	0	0
12	R	A3	0	0	0	0	0	0
12	R	A4	0	0	0	0	0	0
12	R	A5	0	0	0	0	0	0
12	R	A6	0	0	0	0	0	0
12	R	A7	0	0	0	0	0	0
12	R	A8	0	0	0	1	0	1
13	L	A2	0	1	1	0	0	0
13	L	A3	0	0	0	0	0	0
13	L	A4	0	0	0	0	0	0
13	L	A5	0	0	0	0	0	0
13	L	A6	0	0	0	0	1	1
13	L	A7	0	0	0	0	1	1
13	L	A8	0	0	0	1	0	1
13	R	A2	0	1	1	0	0	0
13	R	A3	0	0	0	0	0	0
13	R	A4	0	1	1	0	1	1
13	R	A5	0	0	0	0	0	0
13	R	A6	0	0	0	1	0	1
13	R	A7	0	0	0	0	0	0
13	R	A8	0	0	0	1	0	1
14	L	A2	0	1	1	0	0	0
14	L	A3	0	0	0	0	0	0
14	L	A4	0	0	0	0	0	0
14	L	A5	0	0	0	1	0	1
14	L	A6	0	1	1	0	1	1
14	L	A7	0	0	0	0	0	0
14	L	A8	0	0	0	1	0	1
14	R	A2	0	1	1	1	0	1
14	R	A3	0	0	0	0	0	0
14	R	A4	0	0	0	0	0	0
14	R	A5	0	0	0	0	1	1
14	R	A6	0	0	0	0	1	1
14	R	A7	0	0	0	0	0	0
14	R	A8	0	0	0	1	0	1
15	L	A2	0	1	1	0	0	0
15	L	A3	0	0	0	0	0	0
15	L	A4	0	0	0	0	0	0
15	L	A5	0	0	0	0	0	0
15	L	A6	0	0	0	0	0	0
15	L	A7	0	0	0	0	0	0
15	L	A8
15	R	A2	0	1	1	0	0	0
15	R	A3	0	0	0	0	0	0
15	R	A4	0	0	0	0	0	0
15	R	A5	0	0	0	0	0	0
15	R	A6	0	0	0	0	0	0
15	R	A7	0	0	0	1	0	1
15	R	A8
16	L	A2	0	1	1	0	0	0
16	L	A3	0	0	0	0	0	0
16	L	A4	0	0	0	0	0	0
16	L	A5	0	0	0	0	0	0
16	L	A6	0	0	0	0	0	0
16	L	A7	0	0	0	0	0	0
16	L	A8	0	0	0	1	0	1
16	R	A2	0	1	1	0	0	0
16	R	A3	0	0	0	0	0	0
16	R	A4	0	0	0	0	0	0
16	R	A5	0	0	0	0	0	0
16	R	A6	0	0	0	0	0	0
16	R	A7	0	0	0	0	0	0
16	R	A8	0	0	0	1	0	1
17	L	A2	0	1	1	0	0	0
17	L	A3	0	0	0	0	0	0
17	L	A4	0	0	0	0	0	0
17	L	A5	0	0	0	0	0	0
17	L	A6	0	0	0	0	0	0
17	L	A7	0	0	0	0	0	0
17	L	A8
17	R	A2	0	1	1
17	R	A3	0	0	0	0	0	0
17	R	A4	0	0	0	0	0	0
17	R	A5	0	0	0	0	0	0
17	R	A6	0	0	0	0	0	0
17	R	A7	0	0	0	0	0	0
17	R	A8

## Sheet: Table S1F
trxE2/trxB11
Embryo No.	Left (L) or Right (R)	Hemisegment No.	Increase in Svp CC number	Decrease in Svp CC number	Hemisegment with Svp CC number defect	Increase in Tin CC number	Decrease in Tin CC number	Hemisegment with Tin CC number defect
1	L	A2	0	1	1	0	0	0
1	L	A3	0	0	0	1	0	1
1	L	A4	0	0	0	0	0	0
1	L	A5	0	0	0	1	0	1
1	L	A6	0	1	1	0	0	0
1	L	A7	0	0	0	0	0	0
1	L	A8	0	0	0	0	0	0
1	R	A2	0	1	1	0	0	0
1	R	A3	0	0	0	0	0	0
1	R	A4	0	0	0	0	0	0
1	R	A5	0	0	0	0	0	0
1	R	A6	0	0	0	0	0	0
1	R	A7	0	0	0	1	0	1
1	R	A8	0	1	1	0	0	0
2	L	A2	0	1	1	0	0	0
2	L	A3	0	0	0	0	0	0
2	L	A4	0	0	0	0	0	0
2	L	A5	0	0	0	0	0	0
2	L	A6	0	0	0	0	0	0
2	L	A7	0	0	0	0	0	0
2	L	A8	0	1	1	1	0	1
2	R	A2	0	1	1	0	0	0
2	R	A3	0	0	0	0	0	0
2	R	A4	0	0	0	0	0	0
2	R	A5	0	0	0	0	0	0
2	R	A6	0	0	0	0	0	0
2	R	A7	0	0	0	0	0	0
2	R	A8	0	1	1	1	0	1
3	L	A2	0	1	1	0	1	1
3	L	A3	0	0	0	0	0	0
3	L	A4	0	0	0	0	0	0
3	L	A5	0	0	0	0	0	0
3	L	A6	0	0	0	0	0	0
3	L	A7	0	0	0	0	0	0
3	L	A8	0	0	0	0	0	0
3	R	A2	0	1	1	0	0	0
3	R	A3	0	0	0	0	0	0
3	R	A4	0	0	0	0	0	0
3	R	A5	0	0	0	0	0	0
3	R	A6	0	0	0	0	0	0
3	R	A7	0	0	0	0	0	0
3	R	A8	0	0	0	0	0	0
4	L	A2	0	1	1	0	0	0
4	L	A3	0	0	0	0	0	0
4	L	A4	0	0	0	0	0	0
4	L	A5	0	0	0	0	0	0
4	L	A6	0	0	0	0	0	0
4	L	A7	0	0	0	0	0	0
4	L	A8	0	0	0	0	0	0
4	R	A2	0	1	1	0	0	0
4	R	A3	0	0	0	0	0	0
4	R	A4	0	0	0	0	0	0
4	R	A5	0	0	0	0	0	0
4	R	A6	0	0	0	0	0	0
4	R	A7	0	0	0	0	0	0
4	R	A8	0	0	0	0	0	0
5	L	A2	0	1	1	0	0	0
5	L	A3	0	0	0	0	0	0
5	L	A4	0	0	0	0	0	0
5	L	A5	0	0	0	0	0	0
5	L	A6	0	0	0	0	0	0
5	L	A7
5	L	A8
5	R	A2	0	1	1	0	0	0
5	R	A3	0	0	0	0	0	0
5	R	A4	0	0	0	0	0	0
5	R	A5	0	0	0	0	0	0
5	R	A6	0	0	0	0	0	0
5	R	A7
5	R	A8
6	L	A2	0	1	1	0	0	0
6	L	A3	0	0	0	0	0	0
6	L	A4	0	0	0	0	0	0
6	L	A5	0	0	0	0	0	0
6	L	A6	0	0	0	0	0	0
6	L	A7	0	0	0	0	0	0
6	L	A8	0	0	0	1	0	1
6	R	A2	0	1	1	0	0	0
6	R	A3	0	0	0	0	0	0
6	R	A4	0	0	0	0	0	0
6	R	A5	0	0	0	0	0	0
6	R	A6	0	0	0	0	0	0
6	R	A7	0	0	0	0	0	0
6	R	A8	0	0	0	1	0	1
7	L	A2	0	1	1	0	0	0
7	L	A3	0	0	0	0	0	0
7	L	A4	0	0	0	0	0	0
7	L	A5	0	0	0	0	0	0
7	L	A6	0	0	0	0	0	0
7	L	A7	0	0	0	0	0	0
7	L	A8	0	0	0
7	R	A2	0	1	1	0	0	0
7	R	A3	0	0	0	0	0	0
7	R	A4	0	0	0	0	0	0
7	R	A5	0	0	0	0	0	0
7	R	A6	0	0	0	0	0	0
7	R	A7	0	0	0	0	0	0
7	R	A8	0	0	0
8	L	A2	0	1	1	0	0	0
8	L	A3	0	0	0	0	0	0
8	L	A4	0	0	0	0	0	0
8	L	A5	0	0	0	0	0	0
8	L	A6	0	0	0	0	0	0
8	L	A7	0	0	0	0	1	1
8	L	A8	0	0	0	0	0	0
8	R	A2	0	1	1	0	0	0
8	R	A3	0	0	0	0	0	0
8	R	A4	0	0	0	0	0	0
8	R	A5	0	0	0	0	0	0
8	R	A6	0	0	0	0	0	0
8	R	A7	0	0	0	0	1	1
8	R	A8	0	0	0	0	0	0
9	L	A2	0	1	1	0	0	0
9	L	A3	0	0	0	1	0	1
9	L	A4	0	0	0	0	0	0
9	L	A5	0	0	0	0	0	0
9	L	A6	0	0	0	0	0	0
9	L	A7	0	0	0	1	0	1
9	L	A8	0	0	0	1	0	1
9	R	A2	0	1	1	0	0	0
9	R	A3	0	0	0	1	0	1
9	R	A4	0	0	0	0	0	0
9	R	A5	0	0	0	0	0	0
9	R	A6	0	0	0	0	0	0
9	R	A7	0	0	0	0	0	0
9	R	A8	0	0	0	1	0	1
10	L	A2	0	1	1	0	0	0
10	L	A3	0	0	0	0	0	0
10	L	A4	0	0	0	0	0	0
10	L	A5	0	0	0	0	0	0
10	L	A6	0	0	0	0	0	0
10	L	A7	0	0	0	0	1	1
10	L	A8	0	1	1	0	0	0
10	R	A2	0	1	1	0	0	0
10	R	A3	0	0	0	0	0	0
10	R	A4	0	0	0	0	0	0
10	R	A5	0	0	0	0	0	0
10	R	A6	0	0	0	0	0	0
10	R	A7	0	0	0	0	0	0
10	R	A8	0	0	0	0	0	0
11	L	A2	0	1	1	0	0	0
11	L	A3	0	0	0	0	0	0
11	L	A4	0	0	0	0	0	0
11	L	A5	0	0	0	0	0	0
11	L	A6	0	0	0	0	1	1
11	L	A7	0	0	0	0	0	0
11	L	A8	0	0	0	1	0	1
11	R	A2	0	1	1	0	0	0
11	R	A3	0	0	0	0	0	0
11	R	A4	0	0	0	0	0	0
11	R	A5	0	0	0	0	0	0
11	R	A6	0	0	0	1	0	1
11	R	A7	0	0	0	0	1	1
11	R	A8	0	0	0	0	0	0
12	L	A2	0	1	1	0	1	1
12	L	A3	0	0	0	0	0	0
12	L	A4	0	0	0	0	0	0
12	L	A5	0	0	0	0	0	0
12	L	A6	0	0	0	0	0	0
12	L	A7	0	0	0	0	0	0
12	L	A8	0	0	0	0	0	0
12	R	A2	0	1	1	0	0	0
12	R	A3	0	0	0	1	0	1
12	R	A4	0	0	0	0	0	0
12	R	A5	1	0	1	0	0	0
12	R	A6	0	0	0	0	0	0
12	R	A7	0	0	0	0	0	0
12	R	A8	0	0	0	0	0	0
13	L	A2
13	L	A3	0	0	0	0	0	0
13	L	A4	0	0	0	0	0	0
13	L	A5	0	0	0	0	0	0
13	L	A6	0	0	0	0	0	0
13	L	A7	0	0	0	0	0	0
13	L	A8	0	1	1	0	0	0
13	R	A2
13	R	A3	1	0	1	0	0	0
13	R	A4	0	0	0	0	0	0
13	R	A5	0	0	0	0	0	0
13	R	A6	0	0	0	0	0	0
13	R	A7	0	0	0	0	0	0
13	R	A8	0	0	0	0	0	0
14	L	A2	0	1	1	0	0	0
14	L	A3	0	0	0	0	0	0
14	L	A4	0	0	0	0	0	0
14	L	A5	0	0	0	0	1	1
14	L	A6	0	0	0	0	0	0
14	L	A7	0	0	0	0	1	1
14	L	A8	0	0	0	0	0	0
14	R	A2	0	1	1	1	0	1
14	R	A3	0	1	1	0	0	0
14	R	A4	0	0	0	0	0	0
14	R	A5	0	0	0	1	0	1
14	R	A6	0	0	0	0	0	0
14	R	A7	0	0	0	0	0	0
14	R	A8	0	0	0	1	0	1
15	L	A2	0	1	1	0	0	0
15	L	A3	0	0	0	1	0	1
15	L	A4	0	1	1	0	0	0
15	L	A5	0	0	0	0	0	0
15	L	A6	0	0	0	0	0	0
15	L	A7	0	0	0	0	0	0
15	L	A8	0	0	0	0	0	0
15	R	A2	0	1	1	0	0	0
15	R	A3	0	0	0	0	0	0
15	R	A4	0	0	0	0	0	0
15	R	A5	0	0	0	0	0	0
15	R	A6	0	0	0	0	0	0
15	R	A7	0	0	0	0	0	0
15	R	A8	0	0	0	0	0	0
16	L	A2	0	1	1	0	0	0
16	L	A3	0	0	0	0	0	0
16	L	A4	0	0	0	0	0	0
16	L	A5	0	0	0	0	0	0
16	L	A6	0	0	0	0	0	0
16	L	A7	0	0	0	0	1	1
16	L	A8	0	0	0	0	0	0
16	R	A2	0	1	1	0	0	0
16	R	A3	0	0	0	0	0	0
16	R	A4	0	0	0	0	0	0
16	R	A5	0	0	0	0	1	1
16	R	A6	0	0	0	0	0	0
16	R	A7	0	0	0	0	0	0
16	R	A8	0	0	0	0	0	0
17	L	A2	0	1	1	0	0	0
17	L	A3	0	0	0	0	0	0
17	L	A4	0	0	0	0	0	0
17	L	A5	0	0	0	0	0	0
17	L	A6	0	0	0	0	0	0
17	L	A7	0	0	0	0	0	0
17	L	A8	0	0	0	0	0	0
17	R	A2	0	1	1	0	0	0
17	R	A3	0	0	0	0	0	0
17	R	A4	0	0	0	0	0	0
17	R	A5	0	0	0	0	0	0
17	R	A6	0	0	0	0	1	1
17	R	A7	0	0	0	0	0	0
17	R	A8	0	0	0	0	0	0

## Sheet: Table S1G
trrB/Y
Embryo No.	Left (L) or Right (R)	Hemisegment No.	Increase in Svp CC number	Decrease in Svp CC number	Hemisegment with Svp CC number defect	Increase in Tin CC number	Decrease in Tin CC number	Hemisegment with Tin CC number defect
1	L	A2	0	0	0	0	0	0
1	L	A3	1	0	1	1	0	1
1	L	A4	0	0	0	0	0	0
1	L	A5	0	0	0	0	0	0
1	L	A6	0	0	0	0	0	0
1	L	A7	0	0	0	0	0	0
1	L	A8	0	0	0	0	0	0
1	R	A2	0	0	0	0	0	0
1	R	A3	0	0	0	1	0	1
1	R	A4	0	0	0	0	0	0
1	R	A5	0	0	0	0	0	0
1	R	A6	0	0	0	0	0	0
1	R	A7	0	0	0	0	0	0
1	R	A8	0	0	0	0	0	0
2	L	A2	0	0	0	0	0	0
2	L	A3	0	0	0	0	0	0
2	L	A4	0	0	0	0	0	0
2	L	A5	1	0	1	0	0	0
2	L	A6	0	0	0	0	0	0
2	L	A7	0	0	0	1	0	1
2	L	A8	0	0	0	0	0	0
2	R	A2	0	0	0	1	0	1
2	R	A3	0	0	0	0	0	0
2	R	A4	1	0	1	0	0	0
2	R	A5	0	0	0	0	0	0
2	R	A6	0	0	0	1	0	1
2	R	A7	1	0	1	0	0	0
2	R	A8	1	0	1	0	0	0
3	L	A2	0	0	0	0	0	0
3	L	A3	0	0	0	0	0	0
3	L	A4	0	0	0	0	0	0
3	L	A5	0	0	0	0	0	0
3	L	A6	0	0	0	0	0	0
3	L	A7	0	0	0	0	0	0
3	L	A8	0	0	0	0	0	0
3	R	A2	0	0	0	0	0	0
3	R	A3	0	0	0	0	0	0
3	R	A4	0	0	0	0	0	0
3	R	A5	1	0	1	1	0	1
3	R	A6	0	0	0	1	0	1
3	R	A7	0	0	0	0	0	0
3	R	A8	0	0	0	1	0	1
4	L	A2	0	0	0	0	0	0
4	L	A3	0	0	0	1	0	1
4	L	A4	0	0	0	0	0	0
4	L	A5	0	0	0	1	0	1
4	L	A6	0	0	0	0	1	1
4	L	A7	0	0	0	0	0	0
4	L	A8	0	0	0	1	0	1
4	R	A2	0	0	0	0	0	0
4	R	A3	0	0	0	1	0	1
4	R	A4	0	0	0	1	0	1
4	R	A5	1	0	1	1	0	1
4	R	A6	0	0	0	0	0	0
4	R	A7	0	0	0	1	0	1
4	R	A8	0	0	0	0	0	0
5	L	A2	0	0	0	0	0	0
5	L	A3	1	0	1	0	0	0
5	L	A4	0	0	0	0	0	0
5	L	A5	0	0	0	0	0	0
5	L	A6	0	0	0	0	0	0
5	L	A7	0	0	0	0	0	0
5	L	A8	0	0	0	0	0	0
5	R	A2	0	0	0	0	0	0
5	R	A3	0	0	0	0	0	0
5	R	A4	0	0	0	0	0	0
5	R	A5	0	0	0	0	0	0
5	R	A6	0	0	0	0	0	0
5	R	A7	0	0	0	0	0	0
5	R	A8	0	0	0	0	0	0
6	L	A2	0	1	1	0	0	0
6	L	A3	0	0	0	1	0	1
6	L	A4	0	0	0	0	0	0
6	L	A5	0	0	0	0	0	0
6	L	A6	0	0	0	0	0	0
6	L	A7	0	0	0	0	0	0
6	L	A8	0	0	0	0	0	0
6	R	A2	0	0	0	0	0	0
6	R	A3	0	1	1	0	0	0
6	R	A4	0	1	1	0	0	0
6	R	A5	0	0	0	0	0	0
6	R	A6	0	1	1	0	0	0
6	R	A7	0	0	0	1	0	1
6	R	A8	0	0	0	0	0	0
7	L	A2	1	0	1	0	0	0
7	L	A3	0	0	0	0	0	0
7	L	A4	0	0	0	1	0	1
7	L	A5	0	0	0	0	0	0
7	L	A6	1	0	1	0	0	0
7	L	A7	0	0	0	0	0	0
7	L	A8	0	0	0	0	0	0
7	R	A2	0	0	0	0	0	0
7	R	A3	0	0	0	0	0	0
7	R	A4	0	0	0	0	0	0
7	R	A5	1	0	1	0	0	0
7	R	A6	0	0	0	0	0	0
7	R	A7	0	0	0	0	0	0
7	R	A8	0	0	0	0	0	0
8	L	A2	0	1	1	0	0	0
8	L	A3	0	0	0	1	0	1
8	L	A4	1	0	1	0	0	0
8	L	A5	0	0	0	0	0	0
8	L	A6	0	0	0	0	0	0
8	L	A7	0	1	1	0	0	0
8	L	A8	0	0	0	0	0	0
8	R	A2	0	0	0	0	0	0
8	R	A3	0	0	0	0	0	0
8	R	A4	0	0	0	0	0	0
8	R	A5	1	0	1	0	0	0
8	R	A6	0	0	0	0	0	0
8	R	A7	1	0	1	0	0	0
8	R	A8	0	0	0	0	0	0
9	L	A2	0	0	0	0	0	0
9	L	A3	0	0	0	0	0	0
9	L	A4	0	0	0	1	0	1
9	L	A5	1	0	1	0	0	0
9	L	A6	0	1	1	0	0	0
9	L	A7	0	0	0	0	0	0
9	L	A8	0	0	0	0	0	0
9	R	A2	0	0	0	0	0	0
9	R	A3	0	0	0	1	0	1
9	R	A4	1	0	1	0	0	0
9	R	A5	0	0	0	0	0	0
9	R	A6	0	0	0	0	0	0
9	R	A7	0	0	0	1	0	1
9	R	A8	0	0	0	0	0	0
10	L	A2	0	0	0	0	0	0
10	L	A3	0	0	0	1	0	1
10	L	A4	0	0	0	0	0	0
10	L	A5	0	0	0	0	0	0
10	L	A6	0	0	0	0	0	0
10	L	A7	0	0	0	0	0	0
10	L	A8	0	0	0	0	0	0
10	R	A2	0	0	0	0	0	0
10	R	A3	0	0	0	0	0	0
10	R	A4	0	0	0	0	0	0
10	R	A5	0	0	0	0	0	0
10	R	A6	0	0	0	0	0	0
10	R	A7	0	0	0	0	0	0
10	R	A8	0	0	0	0	0	0
11	L	A2	0	0	0	0	0	0
11	L	A3	0	1	1	0	0	0
11	L	A4	0	0	0	0	0	0
11	L	A5	0	0	0	0	0	0
11	L	A6	0	0	0	0	0	0
11	L	A7	0	0	0	0	0	0
11	L	A8	0	0	0	0	0	0
11	R	A2	0	0	0	0	0	0
11	R	A3	0	0	0	0	0	0
11	R	A4	0	0	0	0	0	0
11	R	A5	0	0	0	0	0	0
11	R	A6	0	0	0	0	0	0
11	R	A7	0	0	0	0	0	0
11	R	A8	0	0	0	0	1	1
12	L	A2	0	0	0	0	0	0
12	L	A3	0	0	0	1	0	1
12	L	A4	0	0	0	0	0	0
12	L	A5	0	0	0	0	0	0
12	L	A6	0	0	0	0	0	0
12	L	A7	0	0	0	0	0	0
12	L	A8	0	0	0	0	0	0
12	R	A2	0	0	0	0	0	0
12	R	A3	0	0	0	1	0	1
12	R	A4	0	0	0	0	0	0
12	R	A5	0	0	0	0	0	0
12	R	A6	0	0	0	0	0	0
12	R	A7	0	0	0	0	0	0
12	R	A8	0	0	0	0	0	0
13	L	A2	0	0	0	1	0	1
13	L	A3	0	0	0	0	0	0
13	L	A4	0	0	0	0	0	0
13	L	A5	0	0	0	0	0	0
13	L	A6	0	0	0	0	0	0
13	L	A7	0	0	0	0	0	0
13	L	A8	0	0	0	0	0	0
13	R	A2	0	0	0	0	0	0
13	R	A3	0	0	0	0	0	0
13	R	A4	0	0	0	0	0	0
13	R	A5	0	0	0	0	0	0
13	R	A6	0	0	0	0	0	0
13	R	A7	0	0	0	0	0	0
13	R	A8	0	0	0	0	0	0
14	L	A2	1	0	1	0	0	0
14	L	A3	0	0	0	0	0	0
14	L	A4	0	0	0	1	0	1
14	L	A5	0	0	0	0	0	0
14	L	A6	0	0	0	0	0	0
14	L	A7	0	0	0	0	0	0
14	L	A8	0	0	0	0	0	0
14	R	A2	0	0	0	0	0	0
14	R	A3	0	0	0	0	0	0
14	R	A4	0	0	0	0	0	0
14	R	A5	0	0	0	1	0	1
14	R	A6	0	0	0	0	0	0
14	R	A7	0	0	0	0	0	0
14	R	A8	0	0	0	0	0	0
15	L	A2	0	0	0	0	0	0
15	L	A3	0	0	0	0	0	0
15	L	A4	1	0	1	0	0	0
15	L	A5	0	0	0	1	0	1
15	L	A6	0	0	0	0	0	0
15	L	A7	0	0	0	0	0	0
15	L	A8	0	0	0	0	0	0
15	R	A2	0	0	0	1	0	1
15	R	A3	0	0	0	0	0	0
15	R	A4	0	0	0	0	1	1
15	R	A5	0	0	0	0	0	0
15	R	A6	0	1	1	0	0	0
15	R	A7	0	0	0	0	0	0
15	R	A8	0	0	0	0	0	0
16	L	A2	0	0	0	1	0	1
16	L	A3	0	0	0	0	0	0
16	L	A4	0	0	0	0	0	0
16	L	A5	0	0	0	1	0	1
16	L	A6	0	0	0	0	0	0
16	L	A7	0	0	0	0	0	0
16	L	A8	0	0	0	0	0	0
16	R	A2	0	0	0	0	0	0
16	R	A3	0	0	0	1	0	1
16	R	A4	1	0	1	0	0	0
16	R	A5	0	0	0	0	0	0
16	R	A6	0	0	0	0	0	0
16	R	A7	0	0	0	1	0	1
16	R	A8	0	0	0	0	0	0
17	L	A2	0	0	0	0	0	0
17	L	A3	0	0	0	1	0	1
17	L	A4	0	0	0	0	0	0
17	L	A5	0	0	0	0	0	0
17	L	A6	0	0	0	0	0	0
17	L	A7	0	1	1	1	0	1
17	L	A8	0	0	0	0	0	0
17	R	A2	0	0	0	1	0	1
17	R	A3	1	0	1	0	0	0
17	R	A4	0	0	0	1	0	1
17	R	A5	0	0	0	0	0	0
17	R	A6	0	0	0	0	0	0
17	R	A7	0	0	0	0	0	0
17	R	A8	0	0	0	0	0	0

## Sheet: Table S1H
trrC2375X/Y
Embryo No.	Left (L) or Right (R)	Hemisegment No.	Increase in Svp CC number	Decrease in Svp CC number	Hemisegment with Svp CC number defect	Increase in Tin CC number	Decrease in Tin CC number	Hemisegment with Tin CC number defect
1	L	A2	0	1	1	0	1	1
1	L	A3	0	0	0	0	0	0
1	L	A4	0	0	0	0	0	0
1	L	A5	0	0	0
1	L	A6				0	0	0
1	L	A7	0	1	1	0	1	1
1	L	A8	0	1	1	0	0	0
1	R	A2	0	1	1	0	0	0
1	R	A3	0	0	0	0	0	0
1	R	A4	0	0	0	0	0	0
1	R	A5	0	0	0
1	R	A6				0	0	0
1	R	A7	0	0	0	0	0	0
1	R	A8	0	0	0	0	0	0
2	L	A2	0	1	1	0	0	0
2	L	A3	0	0	0	0	0	0
2	L	A4	0	0	0	0	0	0
2	L	A5	0	0	0	0	0	0
2	L	A6	0	0	0	0	0	0
2	L	A7	0	0	0	0	0	0
2	L	A8	0	0	0	0	0	0
2	R	A2	0	0	0	0	0	0
2	R	A3	0	0	0	0	0	0
2	R	A4	0	0	0	0	0	0
2	R	A5	0	0	0	1	0	1
2	R	A6	0	0	0	0	0	0
2	R	A7	0	0	0	0	0	0
2	R	A8	0	0	0	0	0	0
3	L	A2	0	0	0	0	0	0
3	L	A3	0	0	0	0	0	0
3	L	A4	0	0	0	0	0	0
3	L	A5	0	0	0	0	0	0
3	L	A6	0	0	0	0	0	0
3	L	A7	0	0	0	0	0	0
3	L	A8	0	0	0	0	0	0
3	R	A2	0	1	1	0	1	1
3	R	A3	0	0	0	0	0	0
3	R	A4	0	0	0	0	0	0
3	R	A5	0	0	0	0	0	0
3	R	A6	0	0	0	0	0	0
3	R	A7	0	0	0	0	0	0
3	R	A8	0	0	0	0	0	0
4	L	A2	0	0	0	0	0	0
4	L	A3	0	0	0	0	0	0
4	L	A4	0	0	0	0	0	0
4	L	A5	1	0	1	1	0	1
4	L	A6	0	0	0	0	0	0
4	L	A7	0	0	0	0	0	0
4	L	A8	0	0	0	0	0	0
4	R	A2	0	1	1	0	0	0
4	R	A3	0	0	0	0	0	0
4	R	A4	1	0	1	1	0	1
4	R	A5	1	0	1	0	0	0
4	R	A6	0	0	0	0	0	0
4	R	A7	0	0	0	0	0	0
4	R	A8	0	0	0	0	0	0
5	L	A2	0	1	1	0	0	0
5	L	A3	1	0	1	0	0	0
5	L	A4	0	1	1	0	1	1
5	L	A5	0	1	1	0	1	1
5	L	A6	0	0	0	0	0	0
5	L	A7	0	0	0	0	0	0
5	L	A8	0	0	0	0	0	0
5	R	A2	0	1	1	0	0	0
5	R	A3	0	0	0	0	0	0
5	R	A4	0	0	0	0	0	0
5	R	A5	0	0	0	0	0	0
5	R	A6	0	0	0	0	0	0
5	R	A7	0	0	0	0	0	0
5	R	A8	0	0	0	0	0	0
6	L	A2	0	1	1	0	0	0
6	L	A3	0	0	0	0	1	1
6	L	A4	0	0	0	0	0	0
6	L	A5	0	1	1	0	1	1
6	L	A6	0	0	0	0	0	0
6	L	A7	0	0	0	1	0	1
6	L	A8	0	0	0	0	0	0
6	R	A2	0	1	1	0	0	0
6	R	A3	0	0	0	0	0	0
6	R	A4	0	0	0	0	0	0
6	R	A5	0	1	1	0	1	1
6	R	A6	0	0	0	1	0	1
6	R	A7	0	0	0	0	0	0
6	R	A8	0	0	0	0	0	0
7	L	A2	0	1	1	0	0	0
7	L	A3	0	0	0	0	0	0
7	L	A4	0	0	0	0	0	0
7	L	A5	0	0	0	0	0	0
7	L	A6	0	0	0	0	0	0
7	L	A7	0	0	0	0	0	0
7	L	A8	0	0	0	0	0	0
7	R	A2	0	1	1	0	0	0
7	R	A3	0	0	0	0	0	0
7	R	A4	0	0	0	0	0	0
7	R	A5	0	0	0	0	0	0
7	R	A6	0	0	0	0	0	0
7	R	A7	0	0	0	0	0	0
7	R	A8	0	0	0	0	0	0
8	L	A2	0	1	1	0	0	0
8	L	A3	0	0	0	0	0	0
8	L	A4	0	0	0	0	0	0
8	L	A5	0	0	0	0	0	0
8	L	A6	0	0	0	0	0	0
8	L	A7	0	0	0	0	0	0
8	L	A8	0	0	0	0	0	0
8	R	A2	0	1	1	0	0	0
8	R	A3	0	0	0	0	0	0
8	R	A4	0	0	0	0	0	0
8	R	A5	1	0	1	0	0	0
8	R	A6	0	0	0	0	0	0
8	R	A7	0	0	0	0	1	1
8	R	A8	0	1	1	0	0	0
9	L	A2	0	0	0	0	0	0
9	L	A3	0	0	0	1	0	1
9	L	A4	0	0	0	0	0	0
9	L	A5	0	0	0	0	0	0
9	L	A6	0	0	0	0	0	0
9	L	A7	0	0	0	0	0	0
9	L	A8	0	0	0	0	0	0
9	R	A2	0	0	0	0	0	0
9	R	A3	0	0	0	0	0	0
9	R	A4	0	0	0	0	0	0
9	R	A5	0	0	0	0	0	0
9	R	A6	0	0	0	0	0	0
9	R	A7	0	0	0	0	0	0
9	R	A8	0	0	0	0	0	0
10	L	A2	0	0	0	0	0	0
10	L	A3	0	0	0	0	0	0
10	L	A4	0	0	0	0	0	0
10	L	A5	0	0	0	0	0	0
10	L	A6	0	0	0	0	0	0
10	L	A7	0	0	0	0	0	0
10	L	A8	0	0	0	0	0	0
10	R	A2	0	0	0	1	0	1
10	R	A3	0	0	0	0	0	0
10	R	A4	0	0	0	0	0	0
10	R	A5	0	0	0	0	1	1
10	R	A6	0	1	1	0	0	0
10	R	A7	0	0	0	0	0	0
10	R	A8	0	0	0	0	0	0
11	L	A2	0	0	0	0	0	0
11	L	A3	0	0	0	0	0	0
11	L	A4	0	0	0	0	0	0
11	L	A5	0	0	0	0	0	0
11	L	A6	0	0	0	0	0	0
11	L	A7	0	0	0	0	0	0
11	L	A8	0	0	0	0	0	0
11	R	A2	0	1	1	0	0	0
11	R	A3	0	0	0	0	0	0
11	R	A4	0	0	0	0	0	0
11	R	A5	0	0	0	0	0	0
11	R	A6	0	0	0	0	0	0
11	R	A7	0	0	0	0	0	0
11	R	A8	0	0	0	0	0	0
12	L	A2	0	0	0	0	0	0
12	L	A3	0	0	0	1	0	1
12	L	A4	0	0	0	0	0	0
12	L	A5	0	0	0	0	0	0
12	L	A6	0	0	0	0	0	0
12	L	A7	0	0	0	0	0	0
12	L	A8	0	0	0	0	0	0
12	R	A2	0	1	1	0	0	0
12	R	A3	0	0	0	0	0	0
12	R	A4	0	0	0	0	0	0
12	R	A5	0	0	0	0	0	0
12	R	A6	0	0	0	0	0	0
12	R	A7	0	0	0	0	0	0
12	R	A8	0	0	0	0	0	0
13	L	A2	0	0	0	1	0	1
13	L	A3	1	0	1	0	0	0
13	L	A4	0	0	0	0	0	0
13	L	A5	0	0	0	0	0	0
13	L	A6	0	0	0	0	0	0
13	L	A7	1	0	1	0	0	0
13	L	A8	0	0	0	0	0	0
13	R	A2	0	0	0	0	0	0
13	R	A3	0	0	0	0	0	0
13	R	A4	0	0	0	0	0	0
13	R	A5	0	0	0	0	0	0
13	R	A6	0	0	0	0	0	0
13	R	A7	0	0	0	0	0	0
13	R	A8	0	0	0	0	0	0
14	L	A2	0	0	0	0	0	0
14	L	A3	0	0	0	0	0	0
14	L	A4	0	0	0	0	0	0
14	L	A5	0	0	0	0	0	0
14	L	A6	0	0	0	0	0	0
14	L	A7	0	0	0	0	0	0
14	L	A8	0	1	1	0	0	0
14	R	A2	0	1	1	0	0	0
14	R	A3	0	0	0	0	0	0
14	R	A4	0	0	0	0	0	0
14	R	A5	0	0	0	0	0	0
14	R	A6	0	0	0	0	0	0
14	R	A7	0	0	0	0	0	0
14	R	A8	0	0	0	0	0	0
15	L	A2	0	0	0	0	0	0
15	L	A3	0	0	0	0	0	0
15	L	A4	0	0	0	0	0	0
15	L	A5	0	0	0	0	0	0
15	L	A6	0	0	0	0	0	0
15	L	A7	0	0	0	0	0	0
15	L	A8	0	0	0	0	0	0
15	R	A2	1	0	1	0	0	0
15	R	A3	0	0	0	0	0	0
15	R	A4	0	0	0	0	0	0
15	R	A5	0	0	0	0	0	0
15	R	A6	0	0	0	0	0	0
15	R	A7	0	0	0	0	0	0
15	R	A8	0	0	0	0	0	0
16	L	A2	0	0	0	0	0	0
16	L	A3	0	0	0	0	0	0
16	L	A4
16	L	A5
16	L	A6
16	L	A7
16	L	A8
16	R	A2	0	1	1	0	0	0
16	R	A3	1	0	1	0	0	0
16	R	A4
16	R	A5
16	R	A6
16	R	A7
16	R	A8

## Sheet: Table S1I
Set1G12
Embryo No.	Left (L) or Right (R)	Hemisegment No.	Increase in Svp CC number	Decrease in Svp CC number	Hemisegment with Svp CC number defect	Increase in Tin CC number	Decrease in Tin CC number	Hemisegment with Tin CC number defect
1	L	A2	0	0	0	1	0	1
1	L	A3	0	0	0	0	0	0
1	L	A4	0	0	0	0	0	0
1	L	A5	0	0	0	0	0	0
1	L	A6	0	0	0	0	0	0
1	L	A7	0	0	0	0	0	0
1	L	A8	0	0	0	0	0	0
1	R	A2	0	0	0	0	0	0
1	R	A3	0	0	0	0	0	0
1	R	A4	0	0	0	0	0	0
1	R	A5	0	0	0	0	0	0
1	R	A6	0	0	0	0	0	0
1	R	A7	0	0	0	0	0	0
1	R	A8	0	0	0	0	0	0
2	L	A2	0	0	0	0	0	0
2	L	A3	0	0	0	0	0	0
2	L	A4	0	0	0	0	0	0
2	L	A5	0	0	0	0	0	0
2	L	A6	0	0	0	0	0	0
2	L	A7	0	0	0	0	0	0
2	L	A8	0	0	0	0	0	0
2	R	A2	0	0	0	0	0	0
2	R	A3	1	0	1	0	0	0
2	R	A4	0	0	0	0	0	0
2	R	A5	0	0	0	0	0	0
2	R	A6	0	0	0	1	0	1
2	R	A7	0	0	0	0	0	0
2	R	A8	0	0	0	0	0	0
3	L	A2	0	0	0	0	0	0
3	L	A3	0	0	0	0	0	0
3	L	A4	0	0	0	0	0	0
3	L	A5	1	0	1	0	0	0
3	L	A6	0	0	0	0	0	0
3	L	A7	0	0	0	0	0	0
3	L	A8	0	0	0	0	0	0
3	R	A2	0	0	0	0	0	0
3	R	A3	1	0	1	0	0	0
3	R	A4	0	0	0	0	0	0
3	R	A5	0	0	0	0	0	0
3	R	A6	0	0	0	0	0	0
3	R	A7	0	0	0	0	0	0
3	R	A8	0	0	0	0	0	0
4	L	A2	0	0	0	0	0	0
4	L	A3	0	0	0	0	0	0
4	L	A4	0	0	0	0	0	0
4	L	A5	0	0	0	0	0	0
4	L	A6	0	0	0	0	0	0
4	L	A7	0	0	0	0	0	0
4	L	A8	0	0	0	0	0	0
4	R	A2	1	0	1	0	0	0
4	R	A3	0	0	0	0	0	0
4	R	A4	0	0	0	0	0	0
4	R	A5	0	0	0	0	0	0
4	R	A6	0	0	0	0	0	0
4	R	A7	0	0	0	0	0	0
4	R	A8	0	0	0	0	0	0
5	L	A2	0	1	1	0	0	0
5	L	A3	0	1	1	0	1	1
5	L	A4	0	0	0	0	0	0
5	L	A5	0	0	0	0	0	0
5	L	A6	0	0	0	0	0	0
5	L	A7	0	1	1	0	0	0
5	L	A8	0	0	0	0	0	0
5	R	A2	0	1	1	0	0	0
5	R	A3	0	0	0	0	0	0
5	R	A4	0	0	0	0	0	0
5	R	A5	0	0	0	0	0	0
5	R	A6	0	0	0	0	0	0
5	R	A7	0	0	0	1	0	1
5	R	A8	0	0	0	0	0	0
6	L	A2	0	0	0	1	0	1
6	L	A3	0	0	0	0	0	0
6	L	A4	0	0	0	0	0	0
6	L	A5	0	0	0	1	0	1
6	L	A6	0	0	0	1	0	1
6	L	A7	0	0	0	0	0	0
6	L	A8	0	0	0	0	0	0
6	R	A2	0	0	0	0	0	0
6	R	A3	0	0	0	0	0	0
6	R	A4	0	0	0	0	0	0
6	R	A5	0	0	0	0	0	0
6	R	A6	0	0	0	1	0	1
6	R	A7	1	0	1	0	0	0
6	R	A8	0	0	0	0	0	0
7	L	A2	0	0	0	0	0	0
7	L	A3	0	0	0	0	0	0
7	L	A4	0	0	0	0	0	0
7	L	A5	0	0	0	0	0	0
7	L	A6	0	0	0	0	0	0
7	L	A7	0	0	0	0	0	0
7	L	A8	0	0	0	0	0	0
7	R	A2	1	0	1	0	0	0
7	R	A3	0	0	0	0	0	0
7	R	A4	0	0	0	0	0	0
7	R	A5	0	0	0	0	0	0
7	R	A6	0	0	0	0	0	0
7	R	A7	0	0	0	1	0	1
7	R	A8	0	0	0	0	0	0
8	L	A2	0	0	0	0	0	0
8	L	A3	0	0	0	0	0	0
8	L	A4	0	0	0	0	0	0
8	L	A5	0	0	0	0	0	0
8	L	A6	0	0	0	1	0	1
8	L	A7	0	0	0	0	0	0
8	L	A8	1	0	1	0	0	0
8	R	A2	0	1	1	0	0	0
8	R	A3	0	0	0	0	0	0
8	R	A4	0	0	0	0	0	0
8	R	A5	0	0	0	0	0	0
8	R	A6	0	0	0	0	0	0
8	R	A7	0	0	0	0	0	0
8	R	A8	0	0	0	0	0	0
9	L	A2	0	1	1	0	0	0
9	L	A3	0	0	0	0	0	0
9	L	A4	0	0	0	0	0	0
9	L	A5	0	0	0	0	0	0
9	L	A6	0	0	0	1	0	1
9	L	A7	0	0	0	0	0	0
9	L	A8	0	0	0	0	0	0
9	R	A2	0	0	0	0	0	0
9	R	A3	0	0	0	0	0	0
9	R	A4	0	0	0	0	0	0
9	R	A5	0	0	0	0	0	0
9	R	A6	0	0	0	0	0	0
9	R	A7	0	0	0	0	0	0
9	R	A8	0	0	0	0	0	0
10	L	A2	0	0	0	0	0	0
10	L	A3	0	0	0	0	0	0
10	L	A4	0	0	0	0	0	0
10	L	A5	0	0	0	1	0	1
10	L	A6	1	0	1	0	0	0
10	L	A7	0	0	0	0	0	0
10	L	A8	0	0	0	0	0	0
10	R	A2	0	0	0	0	0	0
10	R	A3	0	0	0	0	0	0
10	R	A4	0	0	0	0	0	0
10	R	A5	0	0	0	0	0	0
10	R	A6	0	0	0	0	0	0
10	R	A7	0	0	0	0	0	0
10	R	A8	0	0	0	0	0	0
11	L	A2	0	0	0	0	0	0
11	L	A3	0	0	0	0	0	0
11	L	A4	0	0	0	1	0	1
11	L	A5	0	0	0	1	0	1
11	L	A6	0	0	0	0	0	0
11	L	A7	0	0	0	0	0	0
11	L	A8	0	0	0	0	0	0
11	R	A2	0	0	0	0	0	0
11	R	A3	0	0	0	0	0	0
11	R	A4	0	0	0	0	0	0
11	R	A5	1	0	1	0	0	0
11	R	A6	0	0	0	0	0	0
11	R	A7	1	0	1	0	0	0
11	R	A8	0	0	0	0	0	0
12	L	A2	0	0	0	0	0	0
12	L	A3	0	0	0	0	0	0
12	L	A4	0	0	0	0	0	0
12	L	A5	0	0	0	1	0	1
12	L	A6	0	0	0	0	0	0
12	L	A7	0	0	0	0	0	0
12	L	A8	0	0	0	0	0	0
12	R	A2	0	0	0	0	0	0
12	R	A3	0	0	0	0	0	0
12	R	A4	0	0	0	0	0	0
12	R	A5	0	0	0	0	0	0
12	R	A6	0	0	0	0	0	0
12	R	A7	0	0	0	0	0	0
12	R	A8	0	0	0	0	0	0
13	L	A2	1	0	1	0	0	0
13	L	A3	1	0	1	0	0	0
13	L	A4	0	0	0	0	0	0
13	L	A5	0	1	1	0	1	1
13	L	A6	0	0	0	0	0	0
13	L	A7	0	0	0	0	0	0
13	L	A8	0	0	0	0	0	0
13	R	A2	0	0	0	1	0	1
13	R	A3	0	0	0	0	0	0
13	R	A4	0	0	0	0	0	0
13	R	A5	0	0	0	0	0	0
13	R	A6	0	0	0	1	0	1
13	R	A7	0	0	0	0	0	0
13	R	A8	0	0	0	0	0	0
14	L	A2	0	0	0	0	0	0
14	L	A3	0	0	0	1	0	1
14	L	A4	0	0	0	1	0	1
14	L	A5	0	0	0	0	0	0
14	L	A6	0	0	0	0	0	0
14	L	A7	0	0	0	0	0	0
14	L	A8	0	0	0	0	0	0
14	R	A2	0	0	0	0	0	0
14	R	A3	0	0	0	0	0	0
14	R	A4	0	0	0	0	0	0
14	R	A5	0	0	0	0	0	0
14	R	A6	0	0	0	0	0	0
14	R	A7	0	0	0	0	0	0
14	R	A8	0	0	0	0	0	0
15	L	A2	0	0	0	0	0	0
15	L	A3	0	0	0	0	0	0
15	L	A4	0	0	0	0	0	0
15	L	A5	0	1	1	0	1	1
15	L	A6	0	0	0	0	0	0
15	L	A7	0	0	0	1	0	1
15	L	A8	0	0	0	0	0	0
15	R	A2	0	0	0	0	0	0
15	R	A3	0	0	0	1	0	1
15	R	A4	0	0	0	1	0	1
15	R	A5	0	1	1	0	1	1
15	R	A6	0	0	0	0	0	0
15	R	A7	0	0	0	0	0	0
15	R	A8	0	0	0	0	0	0

[truncated: 1 more sheets: Table S1J]
